# Supplementary material for: Trends and Patterns in Electronic Health Record Research (1991–2022): A Bibliometric Analysis of Australian Literature
Source: Int J Environ Res Public Health. 2024 Mar 19;21(3):361. doi: 10.3390/ijerph21030361 (PMC10970652; doi:10.3390/ijerph21030361)
Supplement: Supplementary file 1 [file ijerph-21-00361-s001.zip]

Archive with 1 entries (1 files):
- ijerph-2840003-supplementary.pdf
